# Supplementary material for: Inequality in economic shock exposures across the global firm-level supply network
Source: Nat Commun. 2024 Apr 18;15:3348. doi: 10.1038/s41467-024-46126-w (PMC11026497; doi:10.1038/s41467-024-46126-w)
Supplement: Supplementary file 4 — Source Data [file 41467_2024_46126_MOESM4_ESM.zip]

Archive with 2 entries (2 files):
- figure source data.zip
- Manuscript source data.zip
